# Supplementary material for: Real-Time Colorimetric Imaging System for Automated Quality Classification of Natural Rubber Using Yellowness Index Analysis
Source: J Imaging. 2025 Nov 7;11(11):397. doi: 10.3390/jimaging11110397 (PMC12653610; doi:10.3390/jimaging11110397)
Supplement: Supplementary file 1 [file jimaging-11-00397-s001.zip]

Archive with 2 entries (2 files):
- Supplement materials.mp4
- Supplementary Materials.pdf
